# Supplementary material for: Rapid Target Binding and Cargo Release of Activatable Liposomes Bearing HER2 and FAP Single-Chain Antibody Fragments Reveal Potentials for Image-Guided Delivery to Tumors
Source: Pharmaceutics. 2020 Oct 15;12(10):972. doi: 10.3390/pharmaceutics12100972 (PMC7650594; doi:10.3390/pharmaceutics12100972)
Supplement: Supplementary file 1 [file pharmaceutics-12-00972-s001.zip]

Archive with 3 entries (2 files):
- Supplementary/
- Supplementary/pharmaceutics-960934-Supplementary.pdf
- Supplementary/Supplementary data S4-Video.pptx
